# Supplementary material for: Molecular patterns and mechanisms of tumorigenesis in HPV-associated and HPV-independent sinonasal squamous cell carcinoma
Source: Nat Commun. 2025 Jun 11;16:5285. doi: 10.1038/s41467-025-59409-7 (PMC12159145; doi:10.1038/s41467-025-59409-7)
Supplement: Supplementary file 7 — Supplementary Data 5 [file 41467_2025_59409_MOESM7_ESM.xlsx]

## Sheet: Sheet1
Supplementary Data 5. Summary of HPV integration events.
label	histology	virus	chr	pos	end	Support type	Read pairs	Estimated HPV genome copies per cell
11	SNSCC	HPV16	chr19	2656487	2660826	Discordant reads	6	6+
11	SNSCC	HPV16	chr6	55831224	55840012	Discordant reads	5
11	SNSCC	HPV16	chr9	88375991	88376041	Discordant reads	4
28	SNSCC	HPV16	chr3	189318451	189318551	Discordant reads	1	<1
42	SNSCC	HPV16	chr17	80478138	80478238	Discordant reads/de novo assembly	11	12
60	SNSCC	HPV16	chr13	73319535	73319635	Discordant reads/de novo assembly	6	8
60	SNSCC	HPV16	chr13	73406190	73406275	Discordant reads	3
197	SNSCC	HPV16	chr17	41635561	41635918	Discordant reads	11	<1
311	SNSCC	HPV16	chr16	47739219	47739653	Discordant reads	3	49
311	SNSCC	HPV16	chr19	3750761	3750900	Discordant reads	4
1	Nasolacrimal	HPV16	chr1	193862383	193862434	Discordant reads	3	15+
1	Nasolacrimal	HPV16	chr1	82576959	82577011	Discordant reads	3
13	Nasolacrimal	HPV16	chr5	30607875	30607925	Discordant reads	4	<1
218	Nasolacrimal	HPV16	chr13	21589487	21590452	De novo assembly	NA	102
218	Nasolacrimal	HPV16	chr2	14054972	14055034	Discordant reads	8
218	Nasolacrimal	HPV16	chr5	7241059	7241159	Discordant reads/de novo assembly	11
218	Nasolacrimal	HPV16	chr9	129195391	129195491	De novo assembly	NA
218	Nasolacrimal	HPV16	chrX	106310467	106311671	Discordant reads	3
218	Nasolacrimal	HPV16	chrX	108734872	108749361	Discordant reads	56
218	Nasolacrimal	HPV16	chrX	108771813	108771913	Discordant reads/de novo assembly	50
218	Nasolacrimal	HPV16	chrX	94694044	94694162	Discordant reads	3
26	SNSCC	HPV18	chr11	73254539	73254639	Discordant reads	2	<1
26	SNSCC	HPV18	chr2	106543218	106543318	Discordant reads	3
26	SNSCC	HPV18	chr2	106579712	106579812	Discordant reads	3
35	SNSCC	HPV18	chr16	63413443	63413493	Discordant reads	7	63
44	SNSCC	HPV18	chr1	160962017	160962985	Discordant reads	10	34
44	SNSCC	HPV18	chr1	161095160	161095231	Discordant reads	5
354	SNSCC	HPV18	chr22	21048687	21049512	Discordant reads	4	<1
2	SNSCC	HPV45	chr14	99766527	99766627	De novo assembly	NA	1
2	SNSCC	HPV45	chr2	46075271	46082796	Discordant reads	3
52	SNSCC	HPV56	chrX	58718126	58718226	Discordant reads	2	12
239	SNSCC	HPV59	chr11	804221	804321	Discordant reads/de novo assembly	41	3
239	SNSCC	HPV59	chr2	159966058	159966158	Discordant reads/de novo assembly	42
