# Supplementary material for: Molecular patterns and mechanisms of tumorigenesis in HPV-associated and HPV-independent sinonasal squamous cell carcinoma
Source: Nat Commun. 2025 Jun 11;16:5285. doi: 10.1038/s41467-025-59409-7 (PMC12159145; doi:10.1038/s41467-025-59409-7)
Supplement: Supplementary file 8 — Supplementary Data 6 [file 41467_2025_59409_MOESM8_ESM.xlsx]

## Sheet: all_combined5
Supplementary Data 6. Summary of sequencing metrics and average coverage for all tumor and normal samples analyzed using whole-exome sequencing (WES) or whole-genome sequencing (WGS).
Sample_names	Application-type	Total_read_pairs	Passed_read_pairs	Aligned_read_pairs	Avg_Cov
165_tumor	WGS	365073890	364,527,478 (99.85%)	363,689,065 (99.77%)	32.77
36_tumor	WES	27364811	27,350,469 (99.95%)	27,331,973 (99.88%)	95.15
165_normal	WES	32784239	32,736,361 (99.85%)	32,715,392 (99.79%)	118.9
172_normal	WES	29222848	29,182,305 (99.86%)	29,164,402 (99.80%)	106.14
172_tumor	WES	31683686	31,670,094 (99.96%)	31,642,497 (99.87%)	122.82
186_normal	WES	33956153	33,938,552 (99.95%)	33,915,406 (99.88%)	122.36
186_tumor	WES	32678698	32,665,111 (99.96%)	32,629,680 (99.85%)	125.22
221_normal	WES	32404126	32,387,202 (99.95%)	32,368,481 (99.89%)	119.5
221_tumor	WES	29941530	29,927,098 (99.95%)	29,902,606 (99.87%)	115.71
36_normal	WES	50039988	49,968,198 (99.86%)	49,903,239 (99.87%)	111.12
240_tumor	WES	32483314	32,476,700 (99.98%)	32,444,223 (99.90%)	129.42
240_normal	WES	28997576	28,993,573 (99.99%)	28,970,378 (99.92%)	111.05
275_tumor	WES	29618830	29,613,280 (99.98%)	29,592,551 (99.93%)	114.78
275_normal	WES	32133162	32,128,028 (99.98%)	32,095,900 (99.90%)	128.39
6_tumor	WES	27841580	27,820,972 (99.93%)	27,802,602 (99.86%)	94.81
8_tumor	WES	26554056	26,538,117 (99.94%)	26,524,847 (99.89%)	94.79
12_tumor	WES	26924718	26,896,834 (99.90%)	26,884,331 (99.85%)	27.65
14_tumor	WES	1335693	1,324,000 (99.12%)	1,330,617 (99.62%)	0.9
21_tumor	WES	27212059	27,192,289 (99.93%)	27,154,914 (99.79%)	94.76
33_tumor	WES	27457442	27,440,859 (99.94%)	27,424,493 (99.88%)	95.18
37_tumor	WES	27339182	27,323,280 (99.94%)	27,303,641 (99.87%)	101.7
46_tumor	WES	29121697	29,102,731 (99.93%)	29,075,102 (99.84%)	106.97
50_tumor	WES	32930604	32,907,630 (99.93%)	32,884,501 (99.86%)	98.29
61_tumor	WES	27820324	27,799,461 (99.93%)	27,784,158 (99.87%)	102.43
64_tumor	WES	31546532	31,525,921 (99.93%)	31,492,903 (99.83%)	116.87
123_tumor	WES	28148222	28,136,751 (99.96%)	28,120,074 (99.90%)	111.61
16_tumor	WGS	364602206	363,562,312 (99.71%)	362,398,913 (99.68%)	22.13
23_tumor	WGS	916828902	915,303,411 (99.83%)	913,198,213 (99.77%)	43.65
28_tumor	WGS	573496718	572,039,807 (99.75%)	570,552,504 (99.74%)	39.54
42_tumor	WGS	491270787	490,680,113 (99.88%)	489,649,685 (99.79%)	34.63
48_tumor	WGS	368050762	367,435,592 (99.83%)	366,737,464 (99.81%)	29.92
197_tumor	WGS	347460729	347,043,011 (99.88%)	346,279,516 (99.78%)	31.22
218_tumor	WGS	385643066	385,164,921 (99.88%)	384,279,042 (99.77%)	34.27
197_normal	WES	31887089	31,860,476 (99.92%)	31,823,315 (99.80%)	86.11
218_normal	WES	29832924	29,819,989 (99.96%)	29,803,091 (99.90%)	112.92
16_normal	WES	57404468	57,348,300 (99.90%)	57,279,482 (99.88%)	40.36
23_normal	WES	42179762	42,158,909 (99.95%)	42,120,966 (99.91%)	89.11
28_normal	WES	36148080	36,137,043 (99.97%)	36,104,520 (99.91%)	117.12
42_normal	WES	40664596	40,649,662 (99.96%)	40,609,012 (99.90%)	114.3
48_normal	WES	30619460	30,611,198 (99.97%)	30,586,709 (99.92%)	108.18
229_normal	WES	34905858	34,900,757 (99.99%)	34,876,326 (99.93%)	138.97
239_normal	WES	33713786	33,708,687 (99.98%)	33,681,720 (99.92%)	130.37
291_normal	WES	30422593	30,417,951 (99.98%)	30,384,491 (99.89%)	120.59
311_normal	WES	31126893	31,121,571 (99.98%)	31,087,337 (99.89%)	120.24
354_normal	WES	33119799	33,114,349 (99.98%)	33,087,858 (99.92%)	130.39
229_tumor	WGS	521242505	521,031,101 (99.96%)	519,939,399 (99.75%)	51.03
239_tumor	WGS	367487899	367,283,412 (99.94%)	366,679,426 (99.78%)	35.92
291_tumor	WGS	377323658	377,204,271 (99.97%)	376,795,405 (99.86%)	35.84
311_tumor	WGS	369839648	369,675,893 (99.96%)	369,358,856 (99.87%)	36.77
354_tumor	WGS	366139453	366,017,734 (99.97%)	365,370,560 (99.79%)	37.75
1_tumor	WGS	558630209	557,364,018 (99.77%)	554,967,353 (99.57%)	33.57
2_tumor	WGS	544087842	542,817,385 (99.77%)	541,623,187 (99.78%)	36.79
11_tumor	WGS	1098218840	1,095,575,634 (99.76%)	1,091,960,234 (99.67%)	49.92
13_tumor	WGS	393223048	391,815,924 (99.64%)	390,875,566 (99.76%)	22.08
15_tumor	WGS	132331137	132,005,730 (99.75%)	130,395,260 (98.78%)	5.68
18_tumor	WGS	368279471	367,532,074 (99.80%)	365,951,686 (99.57%)	22.61
22_tumor	WGS	478437849	477,607,317 (99.83%)	476,222,256 (99.71%)	30.16
24_tumor	WGS	458314422	457,882,851 (99.91%)	456,829,720 (99.77%)	31.06
26_tumor	WGS	502403620	501,555,667 (99.83%)	500,351,933 (99.76%)	38.91
29_tumor	WGS	372821441	372,200,292 (99.83%)	371,455,891 (99.80%)	26.43
30_tumor	WGS	571320552	570,565,087 (99.87%)	569,595,126 (99.83%)	42.87
31_tumor	WGS	439842916	439,358,110 (99.89%)	438,611,201 (99.83%)	32.97
32_tumor	WGS	365328785	364,890,258 (99.88%)	364,306,434 (99.84%)	29.08
35_tumor	WGS	391299330	390,555,998 (99.81%)	389,774,886 (99.80%)	32.01
41_tumor	WGS	367694284	367,277,188 (99.89%)	366,652,817 (99.83%)	28.4
43_tumor	WGS	394449174	393,818,442 (99.84%)	393,030,805 (99.80%)	32.98
44_tumor	WGS	365918629	365,333,636 (99.84%)	364,676,035 (99.82%)	29.54
47_tumor	WGS	356549033	356,232,603 (99.91%)	355,662,631 (99.84%)	30.26
49_tumor	WGS	534065979	532,845,570 (99.77%)	531,406,887 (99.73%)	35.54
52_tumor	WGS	393063397	392,711,048 (99.91%)	392,043,439 (99.83%)	32.87
53_tumor	WGS	508026504	507,365,544 (99.87%)	506,553,759 (99.84%)	37.76
58_tumor	WGS	9677424	9,529,059 (98.47%)	8,117,805 (85.19%)	0.26
59_tumor	WGS	369602648	369,123,028 (99.87%)	368,495,519 (99.83%)	30.67
60_tumor	WGS	454902276	454,426,448 (99.90%)	453,426,710 (99.78%)	33.67
62_tumor	WGS	16856907	16,740,675 (99.31%)	16,012,456 (95.65%)	0.62
